# Supplementary material for: FAM83D directs protein kinase CK1α to the mitotic spindle for proper spindle positioning
Source: EMBO Rep. 2019 Jul 24;20(9):e47495. doi: 10.15252/embr.201847495 (PMC6726907; doi:10.15252/embr.201847495)
Supplement: Supplementary file 4 — Movie EV2 [file EMBR-20-e47495-s004.zip]

Archive with 6 entries (3 files):
- Movie_EV2/
- Movie_EV2/Movie_EV2.docx
- Movie_EV2/Movie_EV2.avi
- __MACOSX/
- __MACOSX/Movie_EV2/
- __MACOSX/Movie_EV2/._Movie_EV2.docx
