# Supplementary material for: FAM83D directs protein kinase CK1α to the mitotic spindle for proper spindle positioning
Source: EMBO Rep. 2019 Jul 24;20(9):e47495. doi: 10.15252/embr.201847495 (PMC6726907; doi:10.15252/embr.201847495)
Supplement: Supplementary file 8 — Movie EV6 [file EMBR-20-e47495-s008.zip]

Archive with 6 entries (3 files):
- Movie_EV6/
- Movie_EV6/Movie_EV6.docx
- Movie_EV6/Movie_EV6.avi
- __MACOSX/
- __MACOSX/Movie_EV6/
- __MACOSX/Movie_EV6/._Movie_EV6.docx
